# Supplementary material for: Investigating the Acute Metabolic Effects of the N-Methyl Carbamate Insecticide, Methomyl, on Mouse Liver
Source: Metabolites. 2023 Aug 1;13(8):901. doi: 10.3390/metabo13080901 (PMC10456691; doi:10.3390/metabo13080901)
Supplement: Supplementary file 1 [file metabolites-13-00901-s001.zip]

Archive with 1 entries (1 files):
- metabolites-2545183-supplementary.pdf
